# Supplementary material for: Fungi’s Swiss Army Knife: Pleiotropic Effect of Melanin in Fungal Pathogenesis during Cattle Mycosis
Source: J Fungi (Basel). 2023 Sep 15;9(9):929. doi: 10.3390/jof9090929 (PMC10532448; doi:10.3390/jof9090929)
Supplement: Supplementary file 1 [file jof-09-00929-s001.zip]

Archive with 4 entries (4 files):
- TableS1_FigureS1/~$plementari captions.docx
- TableS1_FigureS1/Figure S1.html
- TableS1_FigureS1/Suplementari captions.docx
- TableS1_FigureS1/Table S1.docx
